# Supplementary material for: Sphenomorphus tamchucensis sp. nov. (Squamata, Scincidae), a new skink from Vietnam
Source: Zookeys. 2026 Jan 13;1266:263–79. doi: 10.3897/zookeys.1266.176724 (PMC12820565; doi:10.3897/zookeys.1266.176724)
Supplement: XML Treatment for Sphenomorphus tamchucensis [file zookeys.1266.176724-treatment1.xml]

<!DOCTYPE tp:taxon-treatment
  PUBLIC "-//TaxonX//DTD Taxonomic Treatment Publishing DTD v0 20100105//EN" "tax-treatment-NSO.dtd">
<tp:taxon-treatment xmlns:tp="http://www.plazi.org/taxpub"><tp:treatment-meta><kwd-group><label>Taxon classification</label><kwd>
                <named-content content-type="kingdom">Animalia</named-content>
              </kwd><kwd>
                <named-content content-type="order">Squamata</named-content>
              </kwd><kwd>
                <named-content content-type="family">Scincidae</named-content>
              </kwd></kwd-group><mixed-citation publication-type="journal"><person-group><name><surname>Pham</surname><given-names>Anh Van</given-names></name><name><surname>Pham</surname><given-names>Cuong The</given-names></name><name><surname>Ha</surname><given-names>Linh Thuy</given-names></name><name><surname>Le</surname><given-names>Minh Duc</given-names></name><name><surname>Quang Phan</surname><given-names>Tien</given-names></name><name><surname>Ho</surname><given-names>Anh Ngoc Thi</given-names></name><name><surname>Le</surname><given-names>Minh</given-names></name><name><surname>Nguyen</surname><given-names>Truong Quang</given-names></name></person-group><article-title><italic><tp:taxon-name><tp:taxon-name-part taxon-name-part-type="genus" reg="Sphenomorphus">Sphenomorphus</tp:taxon-name-part> <tp:taxon-name-part taxon-name-part-type="species" reg="tamchucensis">tamchucensis</tp:taxon-name-part></tp:taxon-name></italic> sp. nov. (<tp:taxon-name><tp:taxon-name-part taxon-name-part-type="order" reg="Squamata">Squamata</tp:taxon-name-part></tp:taxon-name>, <tp:taxon-name><tp:taxon-name-part taxon-name-part-type="family" reg="Scincidae">Scincidae</tp:taxon-name-part></tp:taxon-name>), a new skink from Vietnam</article-title><source>Zookeys</source><day>13</day><month>01</month><year>2026</year><volume>1266</volume><fpage>263</fpage><lpage>279</lpage><pub-id pub-id-type="doi">10.3897/zookeys.1266.176724</pub-id></mixed-citation></tp:treatment-meta><tp:nomenclature><tp:taxon-name><object-id xmlns:xlink="http://www.w3.org/1999/xlink" content-type="arpha" xlink:type="simple">1DC5EA8F-9A6A-55F6-8795-00D2F993B350</object-id><tp:taxon-name-part taxon-name-part-type="genus" reg="Sphenomorphus">Sphenomorphus</tp:taxon-name-part> <tp:taxon-name-part taxon-name-part-type="species" reg="tamchucensis">tamchucensis</tp:taxon-name-part><object-id xmlns:xlink="http://www.w3.org/1999/xlink" content-type="zoobank" xlink:type="simple">https://zoobank.org/7EC0AB36-46BC-4A37-894D-2411FA9EA976</object-id></tp:taxon-name><tp:taxon-status xmlns:xlink="http://www.w3.org/1999/xlink" xlink:type="simple">sp. nov.</tp:taxon-status></tp:nomenclature><tp:treatment-sec sec-type="Material examined"><title>Material examined.</title><p><bold><italic>Holotype</italic></bold>. IB R.6455 (field number TC-HN. 2025.109) (Figs <xref ref-type="fig" rid="F3">3A–C</xref>, <xref ref-type="fig" rid="F4">4A–H</xref>), adult male, collected on 24 April 2025 by T. Q. Nguyen, C.T. Pham, A.V. Pham, and T.Q. Phan in karst forest (<named-content xmlns:xlink="http://www.w3.org/1999/xlink" content-type="dwc:verbatimCoordinates" xlink:type="simple">20°29'55.4"N, 105°48'29.6"E</named-content>, at an elevation of 210 m a.s.l.), in the Tam Chuc forest, within Kim Bang Proposed Species and Habitat Conservation Area, Ninh Binh Province, Vietnam.</p><fig id="F3" position="float" orientation="portrait"><object-id xmlns:xlink="http://www.w3.org/1999/xlink" content-type="doi" xlink:type="simple">10.3897/zookeys.1266.176724.figure3</object-id><object-id xmlns:xlink="http://www.w3.org/1999/xlink" content-type="arpha" xlink:type="simple">B2F574D5-1F36-52C4-ACAD-4442E1BB2F2D</object-id><label>Figure 3.</label><caption><p>Holotype of <italic><tp:taxon-name><tp:taxon-name-part taxon-name-part-type="genus" reg="Sphenomorphus">Sphenomorphus</tp:taxon-name-part> <tp:taxon-name-part taxon-name-part-type="species" reg="tamchucensis">tamchucensis</tp:taxon-name-part></tp:taxon-name></italic> sp. nov. (IB R. 6455), adult male. <bold>A</bold>. In life; <bold>B</bold>. In preservative, dorsal view; <bold>C</bold>. In preservative, ventral view.</p></caption><graphic xmlns:xlink="http://www.w3.org/1999/xlink" xlink:href="zookeys-1266-263_article-176724__-g003.jpg" id="oo_1510769.jpg" position="float" orientation="portrait" xlink:type="simple"><uri content-type="original_file" xlink:type="simple">https://binary.pensoft.net/fig/1510769</uri></graphic></fig><fig id="F4" position="float" orientation="portrait"><object-id xmlns:xlink="http://www.w3.org/1999/xlink" content-type="doi" xlink:type="simple">10.3897/zookeys.1266.176724.figure4</object-id><object-id xmlns:xlink="http://www.w3.org/1999/xlink" content-type="arpha" xlink:type="simple">8B22DCC3-657E-51D9-9E1A-3E4119DAE086</object-id><label>Figure 4.</label><caption><p>Holotype of <italic><tp:taxon-name><tp:taxon-name-part taxon-name-part-type="genus" reg="Sphenomorphus">Sphenomorphus</tp:taxon-name-part> <tp:taxon-name-part taxon-name-part-type="species" reg="tamchucensis">tamchucensis</tp:taxon-name-part></tp:taxon-name></italic> sp. nov. (IB R. 6455). <bold>A–D</bold>. Head; <bold>A, B</bold>. Lateral view; <bold>C</bold>. Dorsal view; <bold>D</bold>. Ventral view; <bold>E, G</bold>. Hands; <bold>F, H</bold>. Feet. Photographs: A.V. Pham.</p></caption><graphic xmlns:xlink="http://www.w3.org/1999/xlink" xlink:href="zookeys-1266-263_article-176724__-g004.jpg" id="oo_1510770.jpg" position="float" orientation="portrait" xlink:type="simple"><uri content-type="original_file" xlink:type="simple">https://binary.pensoft.net/fig/1510770</uri></graphic></fig><p><bold><italic>Paratypes</italic></bold>. IB R.6456 (field number TC-HN 2025.46), adult male; IB R.6457 (field number TC-HN 2025.108), adult female; IB R.6458 (field number TC-HN 2025.110), adult male; IB R.6459 (field number TC-HN 2025.112), adult male; IB R.6460 (field number TC-HN 2025.121), adult male; IB R.6461 (field number TC-HN 2025.141), adult male; IB R.6462 (field number TC-HN 2025.142), adult female; IB R.6463 (field number TC-HN 2025.143), adult female; IB R.6464 (field number TC-HN 2025.145), adult female; IB R.6465 (field number TC-HN 2025.147), adult female, bear the same data as the holotype.</p></tp:treatment-sec><tp:treatment-sec sec-type="Diagnosis"><title>Diagnosis.</title><p>The new species can be distinguished from other species of <italic><tp:taxon-name><tp:taxon-name-part taxon-name-part-type="genus" reg="Sphenomorphus">Sphenomorphus</tp:taxon-name-part></tp:taxon-name></italic> by a combination of the following characteristics: size small (SVL up to 41.6 mm); primary temporals two; external ear opening without lobules; loreals two; supralabials seven; infralabials six; nuchals absent; midbody scales in 28 rows; dorsal scales smooth, in six rows across the back; paravertebral scales 58–63, not widened; ventral scales in 55–61 rows; 8–10 smooth lamellae beneath finger IV and 13–15 beneath toe IV; toes not reaching to fingers when limbs adpressed along body; dorsal surface of body and tail bronze brown with many tiny dark dots and a discontinuous dark vertebral stripe, from middle of neck to tail base; a black stripe, in two scales wide, running from nostril to eye and extending from posterior margin of eye along upper part of flank and middle of tail.</p></tp:treatment-sec><tp:treatment-sec sec-type="Description of holotype"><title>Description of holotype.</title><p>Size small (SVL 40.1 mm), tail complete (TaL 51.5 mm, TaL/SVL 1.28); head longer than wide (HL 7.2 mm, HW 5.0 mm, HL/SVL 0.18, HW/SVL 0.12); AG/SVL 0.59, FIL/SVL 0.22, HIL/SVL 0.32; for additional measurements see Table <xref ref-type="table" rid="T1">1</xref>. Snout obtuse, anteriorly round; rostral wider than high, distinctly visible from above; supranasals absent; frontonasal wider than long, in contact with rostral, nasals, anterior loreals, and prefrontals; prefrontals in medially contact with each other; frontal posteriorly narrowing, as long as distance to the snout, in contact with prefrontals, first and second supraoculars, and frontoparietals; frontoparietals in contact with each other, and bordered by frontal, three posterior supraoculars, parietals, and interparietal; interparietal lozenge-shaped with a small transparent spot in posterior angle; parietals in contact posteriorly, posterolateral border surrounded by seven scales; nuchal scales absent; nostril in centre of nasal; postnasals absent; loreals two, anterior higher but narrower than posterior, posterior loreal in contact with anterior loreal, prefrontal, anterior supraciliary, preoculars, and second supralabials; preoculars two; presuboculars two, posterior scale in contact with second and third supralabials; supraciliaries eight, first largest, first to third in contact with first supraocular, fourth and fifth in contact with second supraocular, sixth and seventh in contact with third supraocular, eighth in contact with fourth supraocular; supraoculars four, third widest, fourth supraocular followed by a small scale; postocular single; postsuboculars five, lower one in contact with sixth supralabial; primary temporals two, lower one in contact with sixth and seventh supralabials; secondary temporals two, upper one very large, overlapped by lower one, in contact with parietal; lower eyelid moveable, scaly, separated from supralabials by one row of small scales; supralabials seven, sixth enlarged, fifth below the eye; external ear opening nearly round, smaller than eye length, without lobules; tympanum sunk; infralabials six, first very small; mental wider than long, round anteriorly, in contact with anterior infralabial on each side and postmental; postmental undivided, in contact with mental, first and second infralabials, and anterior pair of chinshields; three pairs of chinshields, anterior pair in contact with each other anteriorly, second pair separated from each other by a gular scale, and posterior pair separated from each other by three scales; midbody scales in 28 rows; dorsal scales smooth, subequal to lateral and ventral scales, 1/2 + 6 + 1/2 scale rows between dark stripes on upper lateral zones; paravertebral scales 62, not widened; ventrals smooth, in 58 rows; precloacals four, inner scales overlapping outer ones, medial two enlarged, right scale overlapped by left scale; everted hemipenis bifurcated; tai thick at base, median subcaudals on posterior part of tail slightly widened. Limbs well developed, pentadactyl; third and fourth fingers equal in length; subdigital lamellae smooth, numbering 8/9 under fourth finger and 15/15 under fourth toe; toe and finger separated when adpressed along body, adpressed forelimb reaching to eye (Table <xref ref-type="table" rid="T1">1</xref>).</p><table-wrap id="T1" position="float" orientation="portrait"><label>Table 1.</label><caption><p>Morphological characteristics of the type series of <italic><tp:taxon-name><tp:taxon-name-part taxon-name-part-type="genus" reg="Sphenomorphus">Sphenomorphus</tp:taxon-name-part> <tp:taxon-name-part taxon-name-part-type="species" reg="tamchucensis">tamchucensis</tp:taxon-name-part></tp:taxon-name></italic> sp. nov. from Ninh Binh Province, Vietnam.</p></caption><table><tbody><tr><th rowspan="1" colspan="1"/><th rowspan="1" colspan="1">IB R.6455</th><th rowspan="1" colspan="1">IB R.6458</th><th rowspan="1" colspan="1">IB R.6460</th><th rowspan="1" colspan="1">IB R.6459</th><th rowspan="1" colspan="1">IB R.6461</th><th rowspan="1" colspan="1">IB R.6456</th><th rowspan="1" colspan="1">IB R.6462</th><th rowspan="1" colspan="1">IB R.6457</th><th rowspan="1" colspan="1">IB R.6463</th><th rowspan="1" colspan="1">IB R.6464</th><th rowspan="1" colspan="1">IB R.6465</th><th rowspan="1" colspan="1">Min-Max</th></tr><tr><th rowspan="1" colspan="1">Type status</th><th rowspan="1" colspan="1">Holotype</th><th rowspan="1" colspan="1">Paratype</th><th rowspan="1" colspan="1">Paratype</th><th rowspan="1" colspan="1">Paratype</th><th rowspan="1" colspan="1">Paratype</th><th rowspan="1" colspan="1">Paratype</th><th rowspan="1" colspan="1">Paratype</th><th rowspan="1" colspan="1">Paratype</th><th rowspan="1" colspan="1">Paratype</th><th rowspan="1" colspan="1">Paratype</th><th rowspan="1" colspan="1">Paratype</th><th rowspan="1" colspan="1"/></tr><tr><th rowspan="1" colspan="1">Sex</th><th rowspan="1" colspan="1">Male</th><th rowspan="1" colspan="1">Male</th><th rowspan="1" colspan="1">Male</th><th rowspan="1" colspan="1">Male</th><th rowspan="1" colspan="1">Male</th><th rowspan="1" colspan="1">Male</th><th rowspan="1" colspan="1">Female</th><th rowspan="1" colspan="1">Female</th><th rowspan="1" colspan="1">Female</th><th rowspan="1" colspan="1">Female</th><th rowspan="1" colspan="1">Female</th><th rowspan="1" colspan="1"/></tr><tr><td rowspan="1" colspan="13"><bold>Measurements</bold> (in mm)</td></tr><tr><td rowspan="1" colspan="1">SVL</td><td rowspan="1" colspan="1">40.1</td><td rowspan="1" colspan="1">41.6</td><td rowspan="1" colspan="1">41.5</td><td rowspan="1" colspan="1">37.0</td><td rowspan="1" colspan="1">41.0</td><td rowspan="1" colspan="1">37.3</td><td rowspan="1" colspan="1">37.6</td><td rowspan="1" colspan="1">39.9</td><td rowspan="1" colspan="1">39.8</td><td rowspan="1" colspan="1">36.3</td><td rowspan="1" colspan="1">39.0</td><td rowspan="1" colspan="1">36.3–41.6</td></tr><tr><td rowspan="1" colspan="1">TaL (*generated)</td><td rowspan="1" colspan="1">51.5*</td><td rowspan="1" colspan="1">37.8*</td><td rowspan="1" colspan="1">47.1*</td><td rowspan="1" colspan="1">55.8</td><td rowspan="1" colspan="1">52.8</td><td rowspan="1" colspan="1">43.9*</td><td rowspan="1" colspan="1">33.4*</td><td rowspan="1" colspan="1">39.5*</td><td rowspan="1" colspan="1">50.1</td><td rowspan="1" colspan="1">25.6*</td><td rowspan="1" colspan="1">33.8*</td><td rowspan="1" colspan="1">50.1–55.8</td></tr><tr><td rowspan="1" colspan="1">AG</td><td rowspan="1" colspan="1">23.6</td><td rowspan="1" colspan="1">23.3</td><td rowspan="1" colspan="1">23.8</td><td rowspan="1" colspan="1">19.8</td><td rowspan="1" colspan="1">23.9</td><td rowspan="1" colspan="1">20.0</td><td rowspan="1" colspan="1">20.1</td><td rowspan="1" colspan="1">22.0</td><td rowspan="1" colspan="1">21.1</td><td rowspan="1" colspan="1">19.0</td><td rowspan="1" colspan="1">20.0</td><td rowspan="1" colspan="1">19.0–23.8</td></tr><tr><td rowspan="1" colspan="1">SL</td><td rowspan="1" colspan="1">3.0</td><td rowspan="1" colspan="1">3.0</td><td rowspan="1" colspan="1">3.1</td><td rowspan="1" colspan="1">2.9</td><td rowspan="1" colspan="1">3.1</td><td rowspan="1" colspan="1">2.8</td><td rowspan="1" colspan="1">2.8</td><td rowspan="1" colspan="1">3.1</td><td rowspan="1" colspan="1">2.7</td><td rowspan="1" colspan="1">2.6</td><td rowspan="1" colspan="1">2.9</td><td rowspan="1" colspan="1">2.6–3.1</td></tr><tr><td rowspan="1" colspan="1">STL</td><td rowspan="1" colspan="1">7.5</td><td rowspan="1" colspan="1">8.1</td><td rowspan="1" colspan="1">8.3</td><td rowspan="1" colspan="1">7.3</td><td rowspan="1" colspan="1">7.6</td><td rowspan="1" colspan="1">7.3</td><td rowspan="1" colspan="1">7.2</td><td rowspan="1" colspan="1">7.5</td><td rowspan="1" colspan="1">7.4</td><td rowspan="1" colspan="1">7.0</td><td rowspan="1" colspan="1">7.8</td><td rowspan="1" colspan="1">7.0–8.3</td></tr><tr><td rowspan="1" colspan="1">SFlL</td><td rowspan="1" colspan="1">13.6</td><td rowspan="1" colspan="1">13.9</td><td rowspan="1" colspan="1">14.8</td><td rowspan="1" colspan="1">12.7</td><td rowspan="1" colspan="1">14.0</td><td rowspan="1" colspan="1">12.6</td><td rowspan="1" colspan="1">12.4</td><td rowspan="1" colspan="1">13.5</td><td rowspan="1" colspan="1">13.5</td><td rowspan="1" colspan="1">13.0</td><td rowspan="1" colspan="1">12.6</td><td rowspan="1" colspan="1">12.4–14</td></tr><tr><td rowspan="1" colspan="1">END</td><td rowspan="1" colspan="1">1.2</td><td rowspan="1" colspan="1">1.3</td><td rowspan="1" colspan="1">1.3</td><td rowspan="1" colspan="1">1.2</td><td rowspan="1" colspan="1">1.2</td><td rowspan="1" colspan="1">1.1</td><td rowspan="1" colspan="1">1.0</td><td rowspan="1" colspan="1">1.0</td><td rowspan="1" colspan="1">1.1</td><td rowspan="1" colspan="1">1.0</td><td rowspan="1" colspan="1">1.0</td><td rowspan="1" colspan="1">1.0–1.3</td></tr><tr><td rowspan="1" colspan="1">EL</td><td rowspan="1" colspan="1">2.0</td><td rowspan="1" colspan="1">2.2</td><td rowspan="1" colspan="1">2.2</td><td rowspan="1" colspan="1">2.0</td><td rowspan="1" colspan="1">2.2</td><td rowspan="1" colspan="1">2.0</td><td rowspan="1" colspan="1">2.0</td><td rowspan="1" colspan="1">2.1</td><td rowspan="1" colspan="1">2.1</td><td rowspan="1" colspan="1">2.0</td><td rowspan="1" colspan="1">2.0</td><td rowspan="1" colspan="1">2.0–2.2</td></tr><tr><td rowspan="1" colspan="1">HL</td><td rowspan="1" colspan="1">7.2</td><td rowspan="1" colspan="1">7.7</td><td rowspan="1" colspan="1">7.6</td><td rowspan="1" colspan="1">6.9</td><td rowspan="1" colspan="1">7.34</td><td rowspan="1" colspan="1">7.0</td><td rowspan="1" colspan="1">7.0</td><td rowspan="1" colspan="1">7.1</td><td rowspan="1" colspan="1">7.1</td><td rowspan="1" colspan="1">6.9</td><td rowspan="1" colspan="1">7.1</td><td rowspan="1" colspan="1">6.9–7.6</td></tr><tr><td rowspan="1" colspan="1">HW</td><td rowspan="1" colspan="1">5.0</td><td rowspan="1" colspan="1">4.6</td><td rowspan="1" colspan="1">5.4</td><td rowspan="1" colspan="1">4.8</td><td rowspan="1" colspan="1">5.3</td><td rowspan="1" colspan="1">4.5</td><td rowspan="1" colspan="1">4.8</td><td rowspan="1" colspan="1">5.0</td><td rowspan="1" colspan="1">3.7</td><td rowspan="1" colspan="1">4.3</td><td rowspan="1" colspan="1">4.6</td><td rowspan="1" colspan="1">3.7–5.3</td></tr><tr><td rowspan="1" colspan="1">HH</td><td rowspan="1" colspan="1">4.0</td><td rowspan="1" colspan="1">3.9</td><td rowspan="1" colspan="1">4.2</td><td rowspan="1" colspan="1">3.8</td><td rowspan="1" colspan="1">4.1</td><td rowspan="1" colspan="1">3.8</td><td rowspan="1" colspan="1">3.8</td><td rowspan="1" colspan="1">3.9</td><td rowspan="1" colspan="1">3.7</td><td rowspan="1" colspan="1">3.4</td><td rowspan="1" colspan="1">3.4</td><td rowspan="1" colspan="1">3.4–4.2</td></tr><tr><td rowspan="1" colspan="1">TYD</td><td rowspan="1" colspan="1">1.1</td><td rowspan="1" colspan="1">1.1</td><td rowspan="1" colspan="1">1.1</td><td rowspan="1" colspan="1">1.1</td><td rowspan="1" colspan="1">1.1</td><td rowspan="1" colspan="1">1.0</td><td rowspan="1" colspan="1">1.1</td><td rowspan="1" colspan="1">1.1</td><td rowspan="1" colspan="1">1.1</td><td rowspan="1" colspan="1">1.0</td><td rowspan="1" colspan="1">1.1</td><td rowspan="1" colspan="1">1.0–1.1</td></tr><tr><td rowspan="1" colspan="1">FlL</td><td rowspan="1" colspan="1">8.9</td><td rowspan="1" colspan="1">8.7</td><td rowspan="1" colspan="1">9.2</td><td rowspan="1" colspan="1">8.2</td><td rowspan="1" colspan="1">9.2</td><td rowspan="1" colspan="1">8.1</td><td rowspan="1" colspan="1">8.14</td><td rowspan="1" colspan="1">8.2</td><td rowspan="1" colspan="1">9.1</td><td rowspan="1" colspan="1">8.4</td><td rowspan="1" colspan="1">8.1</td><td rowspan="1" colspan="1">8.1–9.1</td></tr><tr><td rowspan="1" colspan="1">HlL</td><td rowspan="1" colspan="1">13.0</td><td rowspan="1" colspan="1">13.9</td><td rowspan="1" colspan="1">14.0</td><td rowspan="1" colspan="1">11.9</td><td rowspan="1" colspan="1">13.5</td><td rowspan="1" colspan="1">12.0</td><td rowspan="1" colspan="1">11.9</td><td rowspan="1" colspan="1">13.0</td><td rowspan="1" colspan="1">13.3</td><td rowspan="1" colspan="1">12.7</td><td rowspan="1" colspan="1">12.8</td><td rowspan="1" colspan="1">11.9–14.0</td></tr><tr><td rowspan="1" colspan="1">FIL/SVL</td><td rowspan="1" colspan="1">0.22</td><td rowspan="1" colspan="1">0.21</td><td rowspan="1" colspan="1">0.22</td><td rowspan="1" colspan="1">0.22</td><td rowspan="1" colspan="1">0.22</td><td rowspan="1" colspan="1">0.22</td><td rowspan="1" colspan="1">0.22</td><td rowspan="1" colspan="1">0.21</td><td rowspan="1" colspan="1">0.23</td><td rowspan="1" colspan="1">0.23</td><td rowspan="1" colspan="1">0.21</td><td rowspan="1" colspan="1">0.21–0.23</td></tr><tr><td rowspan="1" colspan="1">HIL/SVL</td><td rowspan="1" colspan="1">0.32</td><td rowspan="1" colspan="1">0.33</td><td rowspan="1" colspan="1">0.34</td><td rowspan="1" colspan="1">0.32</td><td rowspan="1" colspan="1">0.33</td><td rowspan="1" colspan="1">0.32</td><td rowspan="1" colspan="1">0.32</td><td rowspan="1" colspan="1">0.33</td><td rowspan="1" colspan="1">0.33</td><td rowspan="1" colspan="1">0.34</td><td rowspan="1" colspan="1">0.33</td><td rowspan="1" colspan="1">0.32–0.34</td></tr><tr><td rowspan="1" colspan="1">NS</td><td rowspan="1" colspan="1">7</td><td rowspan="1" colspan="1">7</td><td rowspan="1" colspan="1">6</td><td rowspan="1" colspan="1">8</td><td rowspan="1" colspan="1">8</td><td rowspan="1" colspan="1">8</td><td rowspan="1" colspan="1">5</td><td rowspan="1" colspan="1">7</td><td rowspan="1" colspan="1">7</td><td rowspan="1" colspan="1">8</td><td rowspan="1" colspan="1">8</td><td rowspan="1" colspan="1">7–8</td></tr><tr><td rowspan="1" colspan="1">So</td><td rowspan="1" colspan="1">4</td><td rowspan="1" colspan="1">4</td><td rowspan="1" colspan="1">4</td><td rowspan="1" colspan="1">4</td><td rowspan="1" colspan="1">4</td><td rowspan="1" colspan="1">4</td><td rowspan="1" colspan="1">4</td><td rowspan="1" colspan="1">4</td><td rowspan="1" colspan="1">4</td><td rowspan="1" colspan="1">4</td><td rowspan="1" colspan="1">4</td><td rowspan="1" colspan="1">4–4</td></tr><tr><td rowspan="1" colspan="1">Nu</td><td rowspan="1" colspan="1">0</td><td rowspan="1" colspan="1">0</td><td rowspan="1" colspan="1">0</td><td rowspan="1" colspan="1">0</td><td rowspan="1" colspan="1">0</td><td rowspan="1" colspan="1">0</td><td rowspan="1" colspan="1">0</td><td rowspan="1" colspan="1">0</td><td rowspan="1" colspan="1">0</td><td rowspan="1" colspan="1">0</td><td rowspan="1" colspan="1">0</td><td rowspan="1" colspan="1">0</td></tr><tr><td rowspan="1" colspan="1">Lo</td><td rowspan="1" colspan="1">2</td><td rowspan="1" colspan="1">2</td><td rowspan="1" colspan="1">2</td><td rowspan="1" colspan="1">2</td><td rowspan="1" colspan="1">2</td><td rowspan="1" colspan="1">2</td><td rowspan="1" colspan="1">2</td><td rowspan="1" colspan="1">2</td><td rowspan="1" colspan="1">2</td><td rowspan="1" colspan="1">2</td><td rowspan="1" colspan="1">2</td><td rowspan="1" colspan="1">2–2</td></tr><tr><td rowspan="1" colspan="1">PC</td><td rowspan="1" colspan="1">2</td><td rowspan="1" colspan="1">2</td><td rowspan="1" colspan="1">2</td><td rowspan="1" colspan="1">2</td><td rowspan="1" colspan="1">2</td><td rowspan="1" colspan="1">2</td><td rowspan="1" colspan="1">2</td><td rowspan="1" colspan="1">2</td><td rowspan="1" colspan="1">2</td><td rowspan="1" colspan="1">2</td><td rowspan="1" colspan="1">2</td><td rowspan="1" colspan="1">2–2</td></tr><tr><td rowspan="1" colspan="1">PS</td><td rowspan="1" colspan="1">2</td><td rowspan="1" colspan="1">2/1</td><td rowspan="1" colspan="1">2</td><td rowspan="1" colspan="1">2</td><td rowspan="1" colspan="1">2</td><td rowspan="1" colspan="1">1</td><td rowspan="1" colspan="1">2</td><td rowspan="1" colspan="1">1</td><td rowspan="1" colspan="1">1</td><td rowspan="1" colspan="1">2</td><td rowspan="1" colspan="1">2</td><td rowspan="1" colspan="1">1–2</td></tr><tr><td rowspan="1" colspan="1">SC</td><td rowspan="1" colspan="1">7/7</td><td rowspan="1" colspan="1">7/7</td><td rowspan="1" colspan="1">7/8</td><td rowspan="1" colspan="1">8/7</td><td rowspan="1" colspan="1">8/8</td><td rowspan="1" colspan="1">7/7</td><td rowspan="1" colspan="1">7/7</td><td rowspan="1" colspan="1">7/7</td><td rowspan="1" colspan="1">8/8</td><td rowspan="1" colspan="1">7/7</td><td rowspan="1" colspan="1">7/7</td><td rowspan="1" colspan="1">7–8</td></tr><tr><td rowspan="1" colspan="1">Po</td><td rowspan="1" colspan="1">1</td><td rowspan="1" colspan="1">1</td><td rowspan="1" colspan="1">1</td><td rowspan="1" colspan="1">1</td><td rowspan="1" colspan="1">1</td><td rowspan="1" colspan="1">1</td><td rowspan="1" colspan="1">1</td><td rowspan="1" colspan="1">1</td><td rowspan="1" colspan="1">1</td><td rowspan="1" colspan="1">1</td><td rowspan="1" colspan="1">1</td><td rowspan="1" colspan="1">1–1</td></tr><tr><td rowspan="1" colspan="1">Pos</td><td rowspan="1" colspan="1">5</td><td rowspan="1" colspan="1">5</td><td rowspan="1" colspan="1">5</td><td rowspan="1" colspan="1">5</td><td rowspan="1" colspan="1">5</td><td rowspan="1" colspan="1">3</td><td rowspan="1" colspan="1">5</td><td rowspan="1" colspan="1">5</td><td rowspan="1" colspan="1">3</td><td rowspan="1" colspan="1">3</td><td rowspan="1" colspan="1">3</td><td rowspan="1" colspan="1">3–5</td></tr><tr><td rowspan="1" colspan="1">PT</td><td rowspan="1" colspan="1">2</td><td rowspan="1" colspan="1">2</td><td rowspan="1" colspan="1">2</td><td rowspan="1" colspan="1">2</td><td rowspan="1" colspan="1">2</td><td rowspan="1" colspan="1">2</td><td rowspan="1" colspan="1">2</td><td rowspan="1" colspan="1">2</td><td rowspan="1" colspan="1">2</td><td rowspan="1" colspan="1">2</td><td rowspan="1" colspan="1">2</td><td rowspan="1" colspan="1">2–2</td></tr><tr><td rowspan="1" colspan="1">ST</td><td rowspan="1" colspan="1">2</td><td rowspan="1" colspan="1">2</td><td rowspan="1" colspan="1">2</td><td rowspan="1" colspan="1">2</td><td rowspan="1" colspan="1">2</td><td rowspan="1" colspan="1">2</td><td rowspan="1" colspan="1">2</td><td rowspan="1" colspan="1">2</td><td rowspan="1" colspan="1">2</td><td rowspan="1" colspan="1">2</td><td rowspan="1" colspan="1">2</td><td rowspan="1" colspan="1">2–2</td></tr><tr><td rowspan="1" colspan="1">SL</td><td rowspan="1" colspan="1">7/7</td><td rowspan="1" colspan="1">7/7</td><td rowspan="1" colspan="1">7/7</td><td rowspan="1" colspan="1">7/7</td><td rowspan="1" colspan="1">7/7</td><td rowspan="1" colspan="1">7/7</td><td rowspan="1" colspan="1">7/7</td><td rowspan="1" colspan="1">7/7</td><td rowspan="1" colspan="1">7/7</td><td rowspan="1" colspan="1">7/7</td><td rowspan="1" colspan="1">7/7</td><td rowspan="1" colspan="1">7–7</td></tr><tr><td rowspan="1" colspan="1">AL</td><td rowspan="1" colspan="1">0</td><td rowspan="1" colspan="1">0</td><td rowspan="1" colspan="1">0</td><td rowspan="1" colspan="1">0</td><td rowspan="1" colspan="1">0</td><td rowspan="1" colspan="1">0</td><td rowspan="1" colspan="1">0</td><td rowspan="1" colspan="1">0</td><td rowspan="1" colspan="1">0</td><td rowspan="1" colspan="1">0</td><td rowspan="1" colspan="1">0</td><td rowspan="1" colspan="1">0–0</td></tr><tr><td rowspan="1" colspan="1">IF</td><td rowspan="1" colspan="1">6/6</td><td rowspan="1" colspan="1">6/6</td><td rowspan="1" colspan="1">6/6</td><td rowspan="1" colspan="1">6/6</td><td rowspan="1" colspan="1">6/6</td><td rowspan="1" colspan="1">6/6</td><td rowspan="1" colspan="1">6/6</td><td rowspan="1" colspan="1">6/6</td><td rowspan="1" colspan="1">6/6</td><td rowspan="1" colspan="1">6/6</td><td rowspan="1" colspan="1">6/6</td><td rowspan="1" colspan="1">6–6</td></tr><tr><td rowspan="1" colspan="1">CS</td><td rowspan="1" colspan="1">3</td><td rowspan="1" colspan="1">3</td><td rowspan="1" colspan="1">3</td><td rowspan="1" colspan="1">3</td><td rowspan="1" colspan="1">3</td><td rowspan="1" colspan="1">3</td><td rowspan="1" colspan="1">3</td><td rowspan="1" colspan="1">3</td><td rowspan="1" colspan="1">3</td><td rowspan="1" colspan="1">3</td><td rowspan="1" colspan="1">3</td><td rowspan="1" colspan="1">3–3</td></tr><tr><td rowspan="1" colspan="1">MB</td><td rowspan="1" colspan="1">28</td><td rowspan="1" colspan="1">28</td><td rowspan="1" colspan="1">28</td><td rowspan="1" colspan="1">28</td><td rowspan="1" colspan="1">28</td><td rowspan="1" colspan="1">28</td><td rowspan="1" colspan="1">28</td><td rowspan="1" colspan="1">28</td><td rowspan="1" colspan="1">28</td><td rowspan="1" colspan="1">28</td><td rowspan="1" colspan="1">28</td><td rowspan="1" colspan="1">28–28</td></tr><tr><td rowspan="1" colspan="1">PV</td><td rowspan="1" colspan="1">62</td><td rowspan="1" colspan="1">62</td><td rowspan="1" colspan="1">62</td><td rowspan="1" colspan="1">58</td><td rowspan="1" colspan="1">63</td><td rowspan="1" colspan="1">63</td><td rowspan="1" colspan="1">62</td><td rowspan="1" colspan="1">62</td><td rowspan="1" colspan="1">60</td><td rowspan="1" colspan="1">63</td><td rowspan="1" colspan="1">62</td><td rowspan="1" colspan="1">58–63</td></tr><tr><td rowspan="1" colspan="1">VR</td><td rowspan="1" colspan="1">58</td><td rowspan="1" colspan="1">56</td><td rowspan="1" colspan="1">56</td><td rowspan="1" colspan="1">56</td><td rowspan="1" colspan="1">56</td><td rowspan="1" colspan="1">60</td><td rowspan="1" colspan="1">58</td><td rowspan="1" colspan="1">56</td><td rowspan="1" colspan="1">58</td><td rowspan="1" colspan="1">61</td><td rowspan="1" colspan="1">59</td><td rowspan="1" colspan="1">56–61</td></tr><tr><td rowspan="1" colspan="1">PR</td><td rowspan="1" colspan="1">2</td><td rowspan="1" colspan="1">2</td><td rowspan="1" colspan="1">2</td><td rowspan="1" colspan="1">2</td><td rowspan="1" colspan="1">2</td><td rowspan="1" colspan="1">2</td><td rowspan="1" colspan="1">2</td><td rowspan="1" colspan="1">2</td><td rowspan="1" colspan="1">2</td><td rowspan="1" colspan="1">2</td><td rowspan="1" colspan="1">2</td><td rowspan="1" colspan="1">2–2</td></tr><tr><td rowspan="1" colspan="1">FL4</td><td rowspan="1" colspan="1">8/9</td><td rowspan="1" colspan="1">10/10</td><td rowspan="1" colspan="1">10/10</td><td rowspan="1" colspan="1">9/10</td><td rowspan="1" colspan="1">10/9</td><td rowspan="1" colspan="1">9/10</td><td rowspan="1" colspan="1">10/10</td><td rowspan="1" colspan="1">8/9</td><td rowspan="1" colspan="1">9/10</td><td rowspan="1" colspan="1">10/10</td><td rowspan="1" colspan="1">10/10</td><td rowspan="1" colspan="1">8–10</td></tr><tr><td rowspan="1" colspan="1">TL4</td><td rowspan="1" colspan="1">15/15</td><td rowspan="1" colspan="1">13/13</td><td rowspan="1" colspan="1">15/14</td><td rowspan="1" colspan="1">15/15</td><td rowspan="1" colspan="1">14/13</td><td rowspan="1" colspan="1">15/15</td><td rowspan="1" colspan="1">15/14</td><td rowspan="1" colspan="1">13/8+</td><td rowspan="1" colspan="1">15/15</td><td rowspan="1" colspan="1">15/14</td><td rowspan="1" colspan="1">15/15</td><td rowspan="1" colspan="1">13–15</td></tr><tr><td rowspan="1" colspan="1">MB</td><td rowspan="1" colspan="1">28</td><td rowspan="1" colspan="1">28</td><td rowspan="1" colspan="1">28</td><td rowspan="1" colspan="1">28</td><td rowspan="1" colspan="1">28</td><td rowspan="1" colspan="1">28</td><td rowspan="1" colspan="1">28</td><td rowspan="1" colspan="1">28</td><td rowspan="1" colspan="1">28</td><td rowspan="1" colspan="1">28</td><td rowspan="1" colspan="1">28</td><td rowspan="1" colspan="1">28–28</td></tr><tr><td rowspan="1" colspan="1">PV</td><td rowspan="1" colspan="1">62</td><td rowspan="1" colspan="1">62</td><td rowspan="1" colspan="1">62</td><td rowspan="1" colspan="1">58</td><td rowspan="1" colspan="1">63</td><td rowspan="1" colspan="1">63</td><td rowspan="1" colspan="1">62</td><td rowspan="1" colspan="1">62</td><td rowspan="1" colspan="1">60</td><td rowspan="1" colspan="1">63</td><td rowspan="1" colspan="1">62</td><td rowspan="1" colspan="1">58–63</td></tr></tbody></table></table-wrap></tp:treatment-sec><tp:treatment-sec sec-type="Colouration in preservation"><title>Colouration in preservation.</title><p>Dorsal surface of body and tail bronze brown with many tiny dark dots and a discontinuous dark vertebral stripe, from middle of neck to tail base; a black stripe, in two scales wide, running from nostril to eye and extending from posterior margin of eye along upper part of flank and middle of tail, paler in posterior part of tail; supralabials and infralabials with dark bars on sutures; lateral side of the head and flank light brown, with a few dark spots; upper of limbs brown with light spots; chin, throat, venter, tail base, underside of fore and hind limbs cream; underside of tail tip with very small, grey-brown dots (Figs <xref ref-type="fig" rid="F3">3B</xref>, <xref ref-type="fig" rid="F3">3C</xref>, <xref ref-type="fig" rid="F4">4A–H</xref>). For colouration in life, see Fig. <xref ref-type="fig" rid="F3">3A</xref>.</p></tp:treatment-sec><tp:treatment-sec sec-type="Variation"><title>Variation.</title><p>Paravertebral scales 58 in IB R.6459; 63 in IB R.6456, IB R.6461, IB R.6464; 60 in IB R.6463; ventrals in 56 transverse rows in IB R.6457, IB R.6458, IB R.6459, IB R.6460; 60 in IB R.6456, 59 in IB R.6465. For measurements and scale counts of the type series, see Table <xref ref-type="table" rid="T1">1</xref>.</p></tp:treatment-sec><tp:treatment-sec sec-type="Distribution"><title>Distribution.</title><p><italic><tp:taxon-name><tp:taxon-name-part taxon-name-part-type="genus" reg="Sphenomorphus">Sphenomorphus</tp:taxon-name-part> <tp:taxon-name-part taxon-name-part-type="species" reg="tamchucensis">tamchucensis</tp:taxon-name-part></tp:taxon-name></italic> sp. nov. is currently known only from the type locality in Kim Bang SHCA, Ninh Binh Province, Vietnam (Suppl. material <xref ref-type="supplementary-material" rid="S1">1</xref>).</p></tp:treatment-sec><tp:treatment-sec sec-type="Natural history"><title>Natural history.</title><p>Specimens were found on the ground in secondary forest between 18:30 and 22:00. The surrounding habitat was evergreen forest with medium-sized and small hardwoods mixed with shrubs. Air temperatures at the site ranged from 25–33 °C and relative humidity was 60–75%. Other reptile species encountered included <italic><tp:taxon-name><tp:taxon-name-part taxon-name-part-type="genus" reg="Acanthosaura">Acanthosaura</tp:taxon-name-part> <tp:taxon-name-part taxon-name-part-type="species" reg="lepidogaster">lepidogaster</tp:taxon-name-part></tp:taxon-name></italic> (Cuvier, 1829).</p></tp:treatment-sec><tp:treatment-sec sec-type="Etymology"><title>Etymology.</title><p>The specific epithet <italic>tamchucensis</italic> refers to the type locality, Tam Chuc forest within Kim Bang SHCA, Ninh Binh Province, where the new species was discovered. We recommend “Tam Chuc’s Smooth Skink” as the common English name and “Thằn lằn phê nô tam chúc” as the Vietnamese name.</p></tp:treatment-sec><tp:treatment-sec sec-type="Comparisons"><title>Comparisons.</title><p>We compare the new species with other known taxa in the genus <italic><tp:taxon-name><tp:taxon-name-part taxon-name-part-type="genus" reg="Sphenomorphus">Sphenomorphus</tp:taxon-name-part></tp:taxon-name></italic> in the mainland Indochinese region: Vietnam, Laos, Myanmar, southern China, Cambodia, Thailand, and Peninsular Malaysia. Morphological comparisons were based on data from <xref ref-type="bibr" rid="B6">Duméril and Bibron (1839)</xref>, <xref ref-type="bibr" rid="B1">Boulenger (1890)</xref>, <xref ref-type="bibr" rid="B38">van Denburgh (1912)</xref>, <xref ref-type="bibr" rid="B28">Smith (1924)</xref>, <xref ref-type="bibr" rid="B29">Smith (1935)</xref>, <xref ref-type="bibr" rid="B32">Taylor (1963)</xref>, <xref ref-type="bibr" rid="B7">Eremchenko (2003)</xref>, <xref ref-type="bibr" rid="B9">Grismer and Quah (2015)</xref>, <xref ref-type="bibr" rid="B21">Nguyen et al. (2013)</xref>, <xref ref-type="bibr" rid="B30">Sumarli et al. (2016)</xref>, <xref ref-type="bibr" rid="B23">Nguyen et al. (2018)</xref>, <xref ref-type="bibr" rid="B10">Grismer et al. (2019)</xref>, <xref ref-type="bibr" rid="B11">Grismer et al. (2020)</xref>, <xref ref-type="bibr" rid="B17">Le et al. (2020)</xref>, and <xref ref-type="bibr" rid="B2">Bragin et al. (2025)</xref>.</p><p>Morphologically, <italic><tp:taxon-name><tp:taxon-name-part taxon-name-part-type="genus" reg="Sphenomorphus">Sphenomorphus</tp:taxon-name-part> <tp:taxon-name-part taxon-name-part-type="species" reg="tamchucensis">tamchucensis</tp:taxon-name-part></tp:taxon-name></italic> sp. nov. resembles <italic><tp:taxon-name><tp:taxon-name-part taxon-name-part-type="genus" reg="Sphenomorphus">S.</tp:taxon-name-part> <tp:taxon-name-part taxon-name-part-type="species" reg="tonkinensis">tonkinensis</tp:taxon-name-part></tp:taxon-name></italic>. However, the new species can be distinguished from <italic><tp:taxon-name><tp:taxon-name-part taxon-name-part-type="genus" reg="Sphenomorphus">S.</tp:taxon-name-part> <tp:taxon-name-part taxon-name-part-type="species" reg="tonkinensis">tonkinensis</tp:taxon-name-part></tp:taxon-name></italic> by having a smaller FIL/SVL ratio (0.21–0.23 vs 0.24–0.26), HIL/SVL (0.32–0.34 vs 0.35–0.39), fewer midbody scale rows (28 vs 32–34), fewer supraciliaries (7–8 vs 9), fewer paravertebral scales (58–63 vs 65–72), fewer lamellae under toe IV (13–15 vs 15–19), fewer lamellae under finger IV (8–10 vs 10–11), and fewer dorsal scale rows on back (6 vs 8).</p><p><italic><tp:taxon-name><tp:taxon-name-part taxon-name-part-type="genus" reg="Sphenomorphus">Sphenomorphus</tp:taxon-name-part> <tp:taxon-name-part taxon-name-part-type="species" reg="tamchucensis">tamchucensis</tp:taxon-name-part></tp:taxon-name></italic> sp. nov. differs from <italic><tp:taxon-name><tp:taxon-name-part taxon-name-part-type="genus" reg="Sphenomorphus">S.</tp:taxon-name-part> <tp:taxon-name-part taxon-name-part-type="species" reg="annamiticus">annamiticus</tp:taxon-name-part></tp:taxon-name></italic> in having more midbody scale rows (28 vs 24), fewer lamellae under toe IV (13–15 vs 17–19), fewer lamellae under finger IV (8–10 vs 11–14); from <italic><tp:taxon-name><tp:taxon-name-part taxon-name-part-type="genus" reg="Sphenomorphus">S.</tp:taxon-name-part> <tp:taxon-name-part taxon-name-part-type="species" reg="anomalopus">anomalopus</tp:taxon-name-part></tp:taxon-name></italic> (Boulenger, 1890) in having fewer midbody scale rows (28 vs 38) and a smaller size (SVL 36.3–41.5 mm vs 70 mm); from <italic><tp:taxon-name><tp:taxon-name-part taxon-name-part-type="genus" reg="Sphenomorphus">S.</tp:taxon-name-part> <tp:taxon-name-part taxon-name-part-type="species" reg="bacboensis">bacboensis</tp:taxon-name-part></tp:taxon-name></italic> in having fewer midbody scale rows (28 vs 30–32), and more supralabials (7 vs 6); from <italic><tp:taxon-name><tp:taxon-name-part taxon-name-part-type="genus" reg="Sphenomorphus">S.</tp:taxon-name-part> <tp:taxon-name-part taxon-name-part-type="species" reg="buenloicus">buenloicus</tp:taxon-name-part></tp:taxon-name></italic> in having fewer midbody scale rows (28 vs 32–34), fewer lamellae under toe IV (13–15 vs 16–19), more anterior temporals (2 vs 1), and a smaller size (SVL 36.3–41.5 mm vs 56 mm); from <italic><tp:taxon-name><tp:taxon-name-part taxon-name-part-type="genus" reg="Sphenomorphus">S.</tp:taxon-name-part> <tp:taxon-name-part taxon-name-part-type="species" reg="cameronicus">cameronicus</tp:taxon-name-part></tp:taxon-name></italic> Smith, 1924 in having a smaller size (SVL 36.3–41.5 mm vs 70 mm) and fewer midbody scale rows (28 vs 38); from <italic><tp:taxon-name><tp:taxon-name-part taxon-name-part-type="genus" reg="Sphenomorphus">S.</tp:taxon-name-part> <tp:taxon-name-part taxon-name-part-type="species" reg="cryptotis">cryptotis</tp:taxon-name-part></tp:taxon-name></italic> in having a smaller size (SVL 36.3–41.5 mm vs 58–79 mm), fewer midbody scale rows (28 vs 32–38), fewer lamellae under toe IV (13–15 vs 17–23), and fewer paravertebral scale rows (58–63 vs 71–89); from <italic><tp:taxon-name><tp:taxon-name-part taxon-name-part-type="genus" reg="Sphenomorphus">S.</tp:taxon-name-part> <tp:taxon-name-part taxon-name-part-type="species" reg="grandisonae">grandisonae</tp:taxon-name-part></tp:taxon-name></italic> Taylor, 1962 in having a larger size (SVL 36.3–41.5 mm vs 30 mm) and more lamellae under toe IV (13–15 vs 12); from <italic><tp:taxon-name><tp:taxon-name-part taxon-name-part-type="genus" reg="Sphenomorphus">S.</tp:taxon-name-part> <tp:taxon-name-part taxon-name-part-type="species" reg="helenae">helenae</tp:taxon-name-part></tp:taxon-name></italic> Cochran, 1927 in having fewer midbody scale rows (28 vs 30) and the presence of an interrupted (vs continuous) lateral stripe; from <italic><tp:taxon-name><tp:taxon-name-part taxon-name-part-type="genus" reg="Sphenomorphus">S.</tp:taxon-name-part> <tp:taxon-name-part taxon-name-part-type="species" reg="incognitus">incognitus</tp:taxon-name-part></tp:taxon-name></italic> in having a smaller size (SVL 36.3–41.5 mm vs 80–103 mm), fewer midbody scale rows (28 vs 36–40), fewer paravertebral scale rows (58–63 vs 67–80), and fewer lamellae under toe IV (13–15 vs 19–24); from <italic><tp:taxon-name><tp:taxon-name-part taxon-name-part-type="genus" reg="Sphenomorphus">S.</tp:taxon-name-part> <tp:taxon-name-part taxon-name-part-type="species" reg="indicus">indicus</tp:taxon-name-part></tp:taxon-name></italic> in having a smaller size (SVL 36.3–41.5 mm vs 61–90 mm), fewer paravertebral scale rows (58–63 vs 65–77), and fewer lamellae under toe IV (13–15 vs 16–20); from <italic><tp:taxon-name><tp:taxon-name-part taxon-name-part-type="genus" reg="Sphenomorphus">S.</tp:taxon-name-part> <tp:taxon-name-part taxon-name-part-type="species" reg="lineopunctulatus">lineopunctulatus</tp:taxon-name-part></tp:taxon-name></italic> in having a smaller size (SVL 36.3–41.5 mm vs 84 mm), fewer midbody scale rows (28 vs 38), and fewer paravertebral scale rows (61–69 vs 76); from <italic><tp:taxon-name><tp:taxon-name-part taxon-name-part-type="genus" reg="Sphenomorphus">S.</tp:taxon-name-part> <tp:taxon-name-part taxon-name-part-type="species" reg="maculatus">maculatus</tp:taxon-name-part></tp:taxon-name></italic> (Blyth, 1853) in having a smaller size (SVL 36.3–41.5 mm vs 62 mm), fewer midbody scale rows (28 vs 38–42), fewer paravertebral scale rows (58–63 vs 69–78), and fewer lamellae under toe IV (13–15 vs 18–21); from <italic><tp:taxon-name><tp:taxon-name-part taxon-name-part-type="genus" reg="Sphenomorphus">S.</tp:taxon-name-part> <tp:taxon-name-part taxon-name-part-type="species" reg="malayanus">malayanus</tp:taxon-name-part></tp:taxon-name></italic> (Doria, 1888) in having fewer ventral scales (55–61 vs 74), and fewer paravertebral scales (58–63 vs 76–80), and deeply sunk (vs shallow) tympanum; from <italic><tp:taxon-name><tp:taxon-name-part taxon-name-part-type="genus" reg="Sphenomorphus">S.</tp:taxon-name-part> <tp:taxon-name-part taxon-name-part-type="species" reg="mimicus">mimicus</tp:taxon-name-part></tp:taxon-name></italic> Taylor, 1962 in having fewer midbody scale rows (28 vs 30), fewer supraciliaries (7–8 vs 9), and few lamellae under fourth toe (13–15 vs 16); from <italic><tp:taxon-name><tp:taxon-name-part taxon-name-part-type="genus" reg="Sphenomorphus">S.</tp:taxon-name-part> <tp:taxon-name-part taxon-name-part-type="species" reg="orientale">orientale</tp:taxon-name-part></tp:taxon-name></italic> (Shreve, 1940) in having more midbody scale rows (28 vs 24–26) and fewer paravertebral scale rows (58–63 vs 69–71); from <italic><tp:taxon-name><tp:taxon-name-part taxon-name-part-type="genus" reg="Sphenomorphus">S.</tp:taxon-name-part> <tp:taxon-name-part taxon-name-part-type="species" reg="praesignis">praesignis</tp:taxon-name-part></tp:taxon-name></italic> (Boulenger, 1900) in having a smaller size (SVL 36.3–41.5 mm vs 109 mm) and fewer lamellae under finger IV (8–10 vs 12–15); from <italic><tp:taxon-name><tp:taxon-name-part taxon-name-part-type="genus" reg="Sphenomorphus">S.</tp:taxon-name-part> <tp:taxon-name-part taxon-name-part-type="species" reg="phuquocensis">phuquocensis</tp:taxon-name-part></tp:taxon-name></italic> in having a smaller size (SVL 36.3–41.5 mm vs 60 mm), more midbody scale rows (28 vs 23), fewer lamellae under finger IV (8–10 vs 14), and fewer lamellae under toe IV (13–15 vs 18 or 19); from <italic><tp:taxon-name><tp:taxon-name-part taxon-name-part-type="genus" reg="Sphenomorphus">S.</tp:taxon-name-part> <tp:taxon-name-part taxon-name-part-type="species" reg="preylangensis">preylangensis</tp:taxon-name-part></tp:taxon-name></italic> Grismer et al., 2019 in having a smaller size (SVL 36.3–41.5 mm vs 51.4–87.6 mm), more midbody scale rows (28 vs 24), fewer lamellae under finger IV (8–10 vs 11–14), and fewer lamellae under toe IV (13–15 vs 17–19); from <italic><tp:taxon-name><tp:taxon-name-part taxon-name-part-type="genus" reg="Sphenomorphus">S.</tp:taxon-name-part> <tp:taxon-name-part taxon-name-part-type="species" reg="sanctus">sanctus</tp:taxon-name-part></tp:taxon-name></italic> (Duméril &amp; Bibron, 1839) in having a fewer paravertebral scales (58–63 vs 71), fewer supraoculars (4 vs 5), and fewer lamellae under toe IV (13–15 vs 26–27); from <italic><tp:taxon-name><tp:taxon-name-part taxon-name-part-type="genus" reg="Sphenomorphus">S.</tp:taxon-name-part> <tp:taxon-name-part taxon-name-part-type="species" reg="scotophilus">scotophilus</tp:taxon-name-part></tp:taxon-name></italic> (Boulenger, 1900) in having fewer supraoculars (4 vs 5) and fewer lamellae under fourth toe (13–15 vs 22–23); from <italic><tp:taxon-name><tp:taxon-name-part taxon-name-part-type="genus" reg="Sphenomorphus">S.</tp:taxon-name-part> <tp:taxon-name-part taxon-name-part-type="species" reg="senja">senja</tp:taxon-name-part></tp:taxon-name></italic> Grismer &amp; Quah, 2015 in having a smaller size (SVL 36.3–41.5 mm vs 60–65 mm), fewer paravertebral scales (58–63 vs 72–73), and fewer ventral scale rows (60–67 vs 68); from <italic><tp:taxon-name><tp:taxon-name-part taxon-name-part-type="genus" reg="Sphenomorphus">S.</tp:taxon-name-part> <tp:taxon-name-part taxon-name-part-type="species" reg="shelfordi">shelfordi</tp:taxon-name-part></tp:taxon-name></italic> (Boulenger, 1900) in having a smaller size (SVL 36.3–41.5 mm vs 67 mm), fewer lamellae under toe IV (13–15 vs 28–29), and the absence of nuchals (vs presence of a single pair of nuchals); from <italic><tp:taxon-name><tp:taxon-name-part taxon-name-part-type="genus" reg="Sphenomorphus">S.</tp:taxon-name-part> <tp:taxon-name-part taxon-name-part-type="species" reg="stellatus">stellatus</tp:taxon-name-part></tp:taxon-name></italic> in having a smaller size (SVL 36.3–41.5 mm vs 80 mm), more midbody scale rows (28 vs 24) and the absence (vs present) of two enlarged, broader than long, vertebral scale rows; from <italic><tp:taxon-name><tp:taxon-name-part taxon-name-part-type="genus" reg="Sphenomorphus">S.</tp:taxon-name-part> <tp:taxon-name-part taxon-name-part-type="species" reg="sungaicolus">sungaicolus</tp:taxon-name-part></tp:taxon-name></italic> Sumarli et al., 2016 in having a smaller size (SVL 36.3–41.5 mm vs 67–90 mm), fewer midbody scale rows (28 vs 39–44), fewer paravertebral scales (58–63 vs 72–81), and fewer ventral scale rows (56–61 vs 74–86); from <italic><tp:taxon-name><tp:taxon-name-part taxon-name-part-type="genus" reg="Sphenomorphus">S.</tp:taxon-name-part> <tp:taxon-name-part taxon-name-part-type="species" reg="tersus">tersus</tp:taxon-name-part></tp:taxon-name></italic> (Smith, 1916) in having a smaller size (SVL 36.3–41.5 mm vs 90–92 mm) and two loreals (vs three); from <italic><tp:taxon-name><tp:taxon-name-part taxon-name-part-type="genus" reg="Sphenomorphus">S.</tp:taxon-name-part> <tp:taxon-name-part taxon-name-part-type="species" reg="tetradactylus">tetradactylus</tp:taxon-name-part></tp:taxon-name></italic> in having more midbody scale rows (28 vs 20), forelimb with five digists (vs with four digits), and the absence (vs present) of external ear opening; from <italic><tp:taxon-name><tp:taxon-name-part taxon-name-part-type="genus" reg="Sphenomorphus">S.</tp:taxon-name-part> <tp:taxon-name-part taxon-name-part-type="species" reg="tridigitus">tridigitus</tp:taxon-name-part></tp:taxon-name></italic> in having more midbody scale rows (28 vs 18-20), more paravertebral scales (58–63 vs 52), more ventral scales (55 -61 vs 52), forelimb with five digits (vs with three digits),and more lamellae under fourth toe (13–15 vs 7-8); from <italic><tp:taxon-name><tp:taxon-name-part taxon-name-part-type="genus" reg="Sphenomorphus">S.</tp:taxon-name-part> <tp:taxon-name-part taxon-name-part-type="species" reg="tritaeniatus">tritaeniatus</tp:taxon-name-part></tp:taxon-name></italic> in having a smaller size (SVL 36.3–41.5 vs 48.8 mm), fewer midbody scale rows (28 vs 38), and fewer paravertebral scales (58–63 vs 81); from <italic><tp:taxon-name><tp:taxon-name-part taxon-name-part-type="genus" reg="Sphenomorphus">S.</tp:taxon-name-part> <tp:taxon-name-part taxon-name-part-type="species" reg="valentinae">valentinae</tp:taxon-name-part></tp:taxon-name></italic> in having fewer anterior temporals (2 vs 3), more infralabials (6 vs 4), more midbody scale rows (28 vs 18), more lamellae under finger IV (8–10 vs 5), and more lamellae under toe IV (13–15 vs 6); from <italic><tp:taxon-name><tp:taxon-name-part taxon-name-part-type="genus" reg="Sphenomorphus">S.</tp:taxon-name-part> <tp:taxon-name-part taxon-name-part-type="species" reg="veunsaiense">veunsaiense</tp:taxon-name-part></tp:taxon-name></italic> in having a larger size (SVL 36.3–41.5 mm vs 33.6–35.2 mm), more midbody scale rows (28 vs 20–22), more paravertebral scales (58–63 vs 51–53), and more lamellae under fourth toe (13–15 vs 6); from <italic><tp:taxon-name><tp:taxon-name-part taxon-name-part-type="genus" reg="Sphenomorphus">S.</tp:taxon-name-part> <tp:taxon-name-part taxon-name-part-type="species" reg="yersini">yersini</tp:taxon-name-part></tp:taxon-name></italic> in having a smaller size (SVL 36.3–41.5 mm vs 50–56 mm), more paravertebral scales (58–63 vs 50–55), more anterior temporals (2 vs 1), fewer midbody scale rows (28 vs 32–34), and fewer lamellae under toe IV (13–15 vs 18–20).</p></tp:treatment-sec><tp:treatment-sec><!--Section generated to contain objects referenced in tp:taxon-treatment.--><supplementary-material xmlns:xlink="http://www.w3.org/1999/xlink" id="S1" position="float" orientation="portrait" xlink:type="simple"><object-id content-type="doi" xlink:type="simple">10.3897/zookeys.1266.176724.suppl1</object-id><object-id content-type="arpha" xlink:type="simple">7377FC32-B890-5AA3-9E5C-74F4F52283C6</object-id><label>Supplementary material 1</label><caption><p>The type locality of <italic><tp:taxon-name><tp:taxon-name-part taxon-name-part-type="genus" reg="Sphenomorphus">Sphenomorphus</tp:taxon-name-part> <tp:taxon-name-part taxon-name-part-type="species" reg="tamchucensis">tamchucensis</tp:taxon-name-part></tp:taxon-name></italic> sp. nov.</p></caption><ext-link xlink:type="simple" ext-link-type="doi" xlink:href="10.3897/zookeys.1266.176724.suppl1">https://doi.org/10.3897/zookeys.1266.176724.suppl1</ext-link><statement content-type="dataType"><label>Data type</label><p>doc</p></statement><media xlink:href="zookeys-1266-263_article-176724__-s001.doc" mimetype="application" mime-subtype="msword" position="float" orientation="portrait" id="oo_1510771.doc" xlink:type="simple"><uri content-type="original_file" xlink:type="simple">https://binary.pensoft.net/file/1510771</uri></media><permissions><license xlink:type="simple"><license-p>This dataset is made available under the Open Database License (<ext-link ext-link-type="uri" xlink:href="http://opendatacommons.org/licenses/odbl/1.0/" xlink:type="simple">http://opendatacommons.org/licenses/odbl/1.0/</ext-link>). The Open Database License (ODbL) is a license agreement intended to allow users to freely share, modify, and use this Dataset while maintaining this same freedom for others, provided that the original source and author(s) are credited.</license-p></license></permissions><attrib specific-use="authors"> Anh Van Pham, Cuong The Pham, Linh Thuy Ha, Minh Duc Le, Tien Quang Phan, Anh Ngoc Thi Ho, Minh Le, Truong Quang Nguyen</attrib></supplementary-material></tp:treatment-sec><ref-list><ref id="B6"><mixed-citation xmlns:xlink="http://www.w3.org/1999/xlink" xlink:type="simple">Duméril AMC, Bibron G (1839) Erpétologie Générale ou Histoire Naturelle Complète des Reptiles, Vol. 5. Roret/Fain et Thunot, Paris, 871 pp.</mixed-citation><element-citation xmlns:xlink="http://www.w3.org/1999/xlink" xlink:type="simple"><person-group person-group-type="author"><name name-style="western"><surname>Duméril</surname><given-names>AMC</given-names></name><name name-style="western"><surname>Bibron</surname><given-names>G</given-names></name></person-group><year>1839</year></element-citation><note content-type="brackets"><p>Duméril and Bibron (1839)</p></note><note content-type="plain"><p>Duméril and Bibron 1839</p></note></ref><ref id="B1"><mixed-citation xmlns:xlink="http://www.w3.org/1999/xlink" xlink:type="simple">Boulenger GA (1890) First report on additions to the lizard collection in the British Museum (Natural History). Proceedings of the Zoological Society of London 1890: 77–86.</mixed-citation><element-citation xmlns:xlink="http://www.w3.org/1999/xlink" xlink:type="simple"><person-group person-group-type="author"><name name-style="western"><surname>Boulenger</surname><given-names>GA</given-names></name></person-group><year>1890</year></element-citation><note content-type="brackets"><p>Boulenger (1890)</p></note><note content-type="plain"><p>Boulenger 1890</p></note></ref><ref id="B38"><mixed-citation xmlns:xlink="http://www.w3.org/1999/xlink" xlink:type="simple">Van Denburgh J (1912) Concerning certain species of reptiles and amphibians from China, Japan, the Loo Choo Islands, and Formosa. Proceedings of the California Academy of Science 4: 187–258.</mixed-citation><element-citation xmlns:xlink="http://www.w3.org/1999/xlink" xlink:type="simple"><person-group person-group-type="author"><name name-style="western"><surname>Van Denburgh</surname><given-names>J</given-names></name></person-group><year>1912</year></element-citation><note content-type="brackets"><p>Van Denburgh (1912)</p></note><note content-type="plain"><p>Van Denburgh 1912</p></note></ref><ref id="B28"><mixed-citation xmlns:xlink="http://www.w3.org/1999/xlink" xlink:type="simple">Smith MA (1924) Two new lizards and a new tree frog from the Malay Peninsula. Journal of the Federated Malay States Museum 11: 183–186.</mixed-citation><element-citation xmlns:xlink="http://www.w3.org/1999/xlink" xlink:type="simple"><person-group person-group-type="author"><name name-style="western"><surname>Smith</surname><given-names>MA</given-names></name></person-group><year>1924</year></element-citation><note content-type="brackets"><p>Smith (1924)</p></note><note content-type="plain"><p>Smith 1924</p></note></ref><ref id="B29"><mixed-citation xmlns:xlink="http://www.w3.org/1999/xlink" xlink:type="simple">Smith MA (1935) The Fauna of British India, Including Ceylon and Burma. <tp:taxon-name><tp:taxon-name-part taxon-name-part-type="superclass">Reptilia</tp:taxon-name-part></tp:taxon-name> and <tp:taxon-name><tp:taxon-name-part taxon-name-part-type="genus">Amphibia</tp:taxon-name-part></tp:taxon-name> II. Taylor And Francis, London, 440 pp.</mixed-citation><element-citation xmlns:xlink="http://www.w3.org/1999/xlink" xlink:type="simple"><person-group person-group-type="author"><name name-style="western"><surname>Smith</surname><given-names>MA</given-names></name></person-group><year>1935</year></element-citation><note content-type="brackets"><p>Smith (1935)</p></note><note content-type="plain"><p>Smith 1935</p></note></ref><ref id="B32"><mixed-citation xmlns:xlink="http://www.w3.org/1999/xlink" xlink:type="simple">Taylor EH (1963) The lizards of Thailand. The University of Kansas Science Bulletin 44: 687–1077.</mixed-citation><element-citation xmlns:xlink="http://www.w3.org/1999/xlink" xlink:type="simple"><person-group person-group-type="author"><name name-style="western"><surname>Taylor</surname><given-names>EH</given-names></name></person-group><year>1963</year></element-citation><note content-type="brackets"><p>Taylor (1963)</p></note><note content-type="plain"><p>Taylor 1963</p></note></ref><ref id="B7"><mixed-citation xmlns:xlink="http://www.w3.org/1999/xlink" xlink:type="simple">Eremchenko VK (2003) Generic and specific redefinition and redescription of the North-Vietnam skink (<italic><tp:taxon-name><tp:taxon-name-part taxon-name-part-type="genus">Scincella</tp:taxon-name-part> <tp:taxon-name-part taxon-name-part-type="species">melanosticta</tp:taxon-name-part></tp:taxon-name></italic> (Boulenger, 1887)). Izvestiya Vuzov (= Proceedings of Universities and Institutes) 2: 20–28.</mixed-citation><element-citation xmlns:xlink="http://www.w3.org/1999/xlink" xlink:type="simple"><person-group person-group-type="author"><name name-style="western"><surname>Eremchenko</surname><given-names>VK</given-names></name></person-group><year>2003</year></element-citation><note content-type="brackets"><p>Eremchenko (2003)</p></note><note content-type="plain"><p>Eremchenko 2003</p></note></ref><ref id="B9"><mixed-citation xmlns:xlink="http://www.w3.org/1999/xlink" xlink:type="simple">Grismer LL, Quah ESH (2015) The Rediscovery of <italic><tp:taxon-name><tp:taxon-name-part taxon-name-part-type="genus">Sphenomorphus</tp:taxon-name-part></tp:taxon-name></italic> Doria, 1888 (<tp:taxon-name><tp:taxon-name-part taxon-name-part-type="order">Squamata</tp:taxon-name-part></tp:taxon-name>: <tp:taxon-name><tp:taxon-name-part taxon-name-part-type="family">Scincidae</tp:taxon-name-part></tp:taxon-name>) from the Titiwangsa Mountain Range of Peninsular Malaysia and its re-description as <italic><tp:taxon-name><tp:taxon-name-part taxon-name-part-type="genus">S.</tp:taxon-name-part> <tp:taxon-name-part taxon-name-part-type="species">senja</tp:taxon-name-part></tp:taxon-name></italic> sp. nov. Zootaxa 3931(1): 63–70. <ext-link xlink:href="10.11646/zootaxa.3931.1.4" ext-link-type="doi" xlink:type="simple">https://doi.org/10.11646/zootaxa.3931.1.4</ext-link></mixed-citation><element-citation xmlns:xlink="http://www.w3.org/1999/xlink" xlink:type="simple"><person-group person-group-type="author"><name name-style="western"><surname>Grismer</surname><given-names>LL</given-names></name><name name-style="western"><surname>Quah</surname><given-names>ESH</given-names></name></person-group><year>2015</year></element-citation><note content-type="brackets"><p>Grismer and Quah (2015)</p></note><note content-type="plain"><p>Grismer and Quah 2015</p></note></ref><ref id="B21"><mixed-citation xmlns:xlink="http://www.w3.org/1999/xlink" xlink:type="simple">Nguyen TQ, Nguyen KV, Devender RWV, Bonkowski M, Ziegler T (2013) A new species of <italic><tp:taxon-name><tp:taxon-name-part taxon-name-part-type="genus">Sphenomorphus</tp:taxon-name-part></tp:taxon-name></italic> Fitzinger, 1843 (<tp:taxon-name><tp:taxon-name-part taxon-name-part-type="order">Squamata</tp:taxon-name-part></tp:taxon-name>: <tp:taxon-name><tp:taxon-name-part taxon-name-part-type="order">Sauria</tp:taxon-name-part></tp:taxon-name>: <tp:taxon-name><tp:taxon-name-part taxon-name-part-type="family">Scincidae</tp:taxon-name-part></tp:taxon-name>) from Vietnam. Zootaxa 3734(1): 56–62. <ext-link xlink:href="10.11646/zootaxa.3734.1.6" ext-link-type="doi" xlink:type="simple">https://doi.org/10.11646/zootaxa.3734.1.6</ext-link></mixed-citation><element-citation xmlns:xlink="http://www.w3.org/1999/xlink" xlink:type="simple"><person-group person-group-type="author"><name name-style="western"><surname>Nguyen</surname><given-names>TQ</given-names></name><name name-style="western"><surname>Nguyen</surname><given-names>KV</given-names></name><name name-style="western"><surname>Devender</surname><given-names>RWV</given-names></name><name name-style="western"><surname>Bonkowski</surname><given-names>M</given-names></name><name name-style="western"><surname>Ziegler</surname><given-names>T</given-names></name></person-group><year>2013</year></element-citation><note content-type="brackets"><p>Nguyen et al. (2013)</p></note><note content-type="plain"><p>Nguyen et al. 2013</p></note></ref><ref id="B30"><mixed-citation xmlns:xlink="http://www.w3.org/1999/xlink" xlink:type="simple">Sumarli A, Grismer LL, Wood Jr PL, Ahmad AB, Rizal S, Ismail LH, Izam NAM, Ahmad N, Linkem CW (2016) The first riparian skink (Genus: <italic><tp:taxon-name><tp:taxon-name-part taxon-name-part-type="genus">Sphenomorphus</tp:taxon-name-part></tp:taxon-name></italic> Strauch, 1887) from Peninsular Malaysia and its relationship to other Indochinese and Sundaic species. Zootaxa 4173(1): 29–44. <ext-link xlink:href="10.11646/zootaxa.4173.1.3" ext-link-type="doi" xlink:type="simple">https://doi.org/10.11646/zootaxa.4173.1.3</ext-link></mixed-citation><element-citation xmlns:xlink="http://www.w3.org/1999/xlink" xlink:type="simple"><person-group person-group-type="author"><name name-style="western"><surname>Sumarli</surname><given-names>A</given-names></name><name name-style="western"><surname>Grismer</surname><given-names>LL</given-names></name><name name-style="western"><surname>Wood Jr</surname><given-names>PL</given-names></name><name name-style="western"><surname>Ahmad</surname><given-names>AB</given-names></name><name name-style="western"><surname>Rizal</surname><given-names>S</given-names></name><name name-style="western"><surname>Ismail</surname><given-names>LH</given-names></name><name name-style="western"><surname>Izam</surname><given-names>NAM</given-names></name><name name-style="western"><surname>Ahmad</surname><given-names>N</given-names></name><name name-style="western"><surname>Linkem</surname><given-names>CW</given-names></name></person-group><year>2016</year></element-citation><note content-type="brackets"><p>Sumarli et al. (2016)</p></note><note content-type="plain"><p>Sumarli et al. 2016</p></note></ref><ref id="B23"><mixed-citation xmlns:xlink="http://www.w3.org/1999/xlink" xlink:type="simple">Nguyen SN, Nguyen LT, Nguyen VDH, Orlov NL, Murphy RW (2018) A new skink of the genus <italic><tp:taxon-name><tp:taxon-name-part taxon-name-part-type="genus">Sphenomorphus</tp:taxon-name-part></tp:taxon-name></italic> Fitzinger, 1843 (<tp:taxon-name><tp:taxon-name-part taxon-name-part-type="order">Squamata</tp:taxon-name-part></tp:taxon-name>: <tp:taxon-name><tp:taxon-name-part taxon-name-part-type="family">Scincidae</tp:taxon-name-part></tp:taxon-name>) from Hon Ba Nature Reserve, southern Vietnam. Zootaxa 4438(2): 313–326. <ext-link xlink:href="10.11646/zootaxa.4438.2.6" ext-link-type="doi" xlink:type="simple">https://doi.org/10.11646/zootaxa.4438.2.6</ext-link></mixed-citation><element-citation xmlns:xlink="http://www.w3.org/1999/xlink" xlink:type="simple"><person-group person-group-type="author"><name name-style="western"><surname>Nguyen</surname><given-names>SN</given-names></name><name name-style="western"><surname>Nguyen</surname><given-names>LT</given-names></name><name name-style="western"><surname>Nguyen</surname><given-names>VDH</given-names></name><name name-style="western"><surname>Orlov</surname><given-names>NL</given-names></name><name name-style="western"><surname>Murphy</surname><given-names>RW</given-names></name></person-group><year>2018</year></element-citation><note content-type="brackets"><p>Nguyen et al. (2018)</p></note><note content-type="plain"><p>Nguyen et al. 2018</p></note></ref><ref id="B10"><mixed-citation xmlns:xlink="http://www.w3.org/1999/xlink" xlink:type="simple">Grismer LL, Perry LJW, Quah ESH, Anuar S, Poyarkov NA, Thy N, Orlov NL, Thammachoti P, Seiha H (2019) Integrative taxonomy of the Asian skinks <italic><tp:taxon-name><tp:taxon-name-part taxon-name-part-type="genus">Sphenomorphus</tp:taxon-name-part> <tp:taxon-name-part taxon-name-part-type="species">stellatus</tp:taxon-name-part></tp:taxon-name></italic> (Boulenger, 1900) and <italic><tp:taxon-name><tp:taxon-name-part taxon-name-part-type="genus">S.</tp:taxon-name-part> <tp:taxon-name-part taxon-name-part-type="species">praesignis</tp:taxon-name-part></tp:taxon-name></italic> (Boulenger, 1900) with the resurrection of <italic><tp:taxon-name><tp:taxon-name-part taxon-name-part-type="genus">S.</tp:taxon-name-part> <tp:taxon-name-part taxon-name-part-type="species">annamiticus</tp:taxon-name-part></tp:taxon-name></italic> (Boettger, 1901) and the description of a new species from Cambodia. Zootaxa 4683(3): 381–411. <ext-link xlink:href="10.11646/zootaxa.4683.3.4" ext-link-type="doi" xlink:type="simple">https://doi.org/10.11646/zootaxa.4683.3.4</ext-link></mixed-citation><element-citation xmlns:xlink="http://www.w3.org/1999/xlink" xlink:type="simple"><person-group person-group-type="author"><name name-style="western"><surname>Grismer</surname><given-names>LL</given-names></name><name name-style="western"><surname>Perry</surname><given-names>LJW</given-names></name><name name-style="western"><surname>Quah</surname><given-names>ESH</given-names></name><name name-style="western"><surname>Anuar</surname><given-names>S</given-names></name><name name-style="western"><surname>Poyarkov</surname><given-names>NA</given-names></name><name name-style="western"><surname>Thy</surname><given-names>N</given-names></name><name name-style="western"><surname>Orlov</surname><given-names>NL</given-names></name><name name-style="western"><surname>Thammachoti</surname><given-names>P</given-names></name><name name-style="western"><surname>Seiha</surname><given-names>H</given-names></name></person-group><year>2019</year></element-citation><note content-type="brackets"><p>Grismer et al. (2019)</p></note><note content-type="plain"><p>Grismer et al. 2019</p></note></ref><ref id="B11"><mixed-citation xmlns:xlink="http://www.w3.org/1999/xlink" xlink:type="simple">Grismer LL, Nazarov RA, Bobrov VV, Poyarkov NA (2020) A new species of <italic><tp:taxon-name><tp:taxon-name-part taxon-name-part-type="genus">Sphenomorphus</tp:taxon-name-part></tp:taxon-name></italic> (<tp:taxon-name><tp:taxon-name-part taxon-name-part-type="order">Squamata</tp:taxon-name-part></tp:taxon-name>: <tp:taxon-name><tp:taxon-name-part taxon-name-part-type="family">Scincidae</tp:taxon-name-part></tp:taxon-name>) from Phu Quoc Island, Vietnam with a discussion of biogeography and character state evolution in the <italic><tp:taxon-name><tp:taxon-name-part taxon-name-part-type="genus">S.</tp:taxon-name-part> <tp:taxon-name-part taxon-name-part-type="species">stellatus</tp:taxon-name-part></tp:taxon-name></italic> group. Zootaxa 4801(3): 461–487. <ext-link xlink:href="10.11646/zootaxa.4801.3.3" ext-link-type="doi" xlink:type="simple">https://doi.org/10.11646/zootaxa.4801.3.3</ext-link></mixed-citation><element-citation xmlns:xlink="http://www.w3.org/1999/xlink" xlink:type="simple"><person-group person-group-type="author"><name name-style="western"><surname>Grismer</surname><given-names>LL</given-names></name><name name-style="western"><surname>Nazarov</surname><given-names>RA</given-names></name><name name-style="western"><surname>Bobrov</surname><given-names>VV</given-names></name><name name-style="western"><surname>Poyarkov</surname><given-names>NA</given-names></name></person-group><year>2020</year></element-citation><note content-type="brackets"><p>Grismer et al. (2020)</p></note><note content-type="plain"><p>Grismer et al. 2020</p></note></ref><ref id="B17"><mixed-citation xmlns:xlink="http://www.w3.org/1999/xlink" xlink:type="simple">Le MV, Nguyen LT, Vo BD, Murphy RW, Nguyen VDH, Nguyen SN (2020) A review of the genus <italic><tp:taxon-name><tp:taxon-name-part taxon-name-part-type="genus">Sphenomorphus</tp:taxon-name-part></tp:taxon-name></italic> Fitzinger, 1843 (<tp:taxon-name><tp:taxon-name-part taxon-name-part-type="order">Squamata</tp:taxon-name-part></tp:taxon-name>: <tp:taxon-name><tp:taxon-name-part taxon-name-part-type="family">Scincidae</tp:taxon-name-part></tp:taxon-name>) in southern Vietnam, with additional data on <italic><tp:taxon-name><tp:taxon-name-part taxon-name-part-type="genus">S.</tp:taxon-name-part> <tp:taxon-name-part taxon-name-part-type="species">sheai</tp:taxon-name-part></tp:taxon-name></italic> and <italic><tp:taxon-name><tp:taxon-name-part taxon-name-part-type="genus">S.</tp:taxon-name-part> <tp:taxon-name-part taxon-name-part-type="species">tridigitus</tp:taxon-name-part></tp:taxon-name></italic>. VNUHCM Journal of Science and Technology Development 23(1): 470–478. <ext-link xlink:href="10.32508/stdj.v23i1.1733" ext-link-type="doi" xlink:type="simple">https://doi.org/10.32508/stdj.v23i1.1733</ext-link></mixed-citation><element-citation xmlns:xlink="http://www.w3.org/1999/xlink" xlink:type="simple"><person-group person-group-type="author"><name name-style="western"><surname>Le</surname><given-names>MV</given-names></name><name name-style="western"><surname>Nguyen</surname><given-names>LT</given-names></name><name name-style="western"><surname>Vo</surname><given-names>BD</given-names></name><name name-style="western"><surname>Murphy</surname><given-names>RW</given-names></name><name name-style="western"><surname>Nguyen</surname><given-names>VDH</given-names></name><name name-style="western"><surname>Nguyen</surname><given-names>SN</given-names></name></person-group><year>2020</year></element-citation><note content-type="brackets"><p>Le et al. (2020)</p></note><note content-type="plain"><p>Le et al. 2020</p></note></ref><ref id="B2"><mixed-citation xmlns:xlink="http://www.w3.org/1999/xlink" xlink:type="simple">Bragin AM, Geissler P, Trofimets AV, Neang T, Le XS, Nguyen VT, Poyarkov NA (2025) A new species of skink from mountains of southern Vietnam (<tp:taxon-name><tp:taxon-name-part taxon-name-part-type="superclass">Reptilia</tp:taxon-name-part></tp:taxon-name>, <tp:taxon-name><tp:taxon-name-part taxon-name-part-type="order">Squamata</tp:taxon-name-part></tp:taxon-name>, <tp:taxon-name><tp:taxon-name-part taxon-name-part-type="family">Scincidae</tp:taxon-name-part></tp:taxon-name>). Current Studies in Herpetology 25(1/2): 3–21. <ext-link xlink:href="10.18500/1814-6090-2025-25-1-2-3-21" ext-link-type="doi" xlink:type="simple">https://doi.org/10.18500/1814-6090-2025-25-1-2-3-21</ext-link></mixed-citation><element-citation xmlns:xlink="http://www.w3.org/1999/xlink" xlink:type="simple"><person-group person-group-type="author"><name name-style="western"><surname>Bragin</surname><given-names>AM</given-names></name><name name-style="western"><surname>Geissler</surname><given-names>P</given-names></name><name name-style="western"><surname>Trofimets</surname><given-names>AV</given-names></name><name name-style="western"><surname>Neang</surname><given-names>T</given-names></name><name name-style="western"><surname>Le</surname><given-names>XS</given-names></name><name name-style="western"><surname>Nguyen</surname><given-names>VT</given-names></name><name name-style="western"><surname>Poyarkov</surname><given-names>NA</given-names></name></person-group><year>2025</year></element-citation><note content-type="brackets"><p>Bragin et al. (2025)</p></note><note content-type="plain"><p>Bragin et al. 2025</p></note></ref></ref-list></tp:taxon-treatment>
